# Supplementary material for: Analysis of Transcriptome Differences between Resistant and Susceptible Strains of the Citrus Red Mite Panonychus citri (Acari: Tetranychidae)
Source: PLoS One. 2011 Dec 5;6(12):e28516. doi: 10.1371/journal.pone.0028516 (PMC3230605; doi:10.1371/journal.pone.0028516)
Supplement: Table S1 — SNPs and the blastx results of genes related to GABA receptor and sodium channel. (XLS) [file pone.0028516.s002.xls]

## Sheet: Sheet1
SNPs and the blastx results of genes related to GABA receptor and sodium channel
SNPs and the blastx results of the genes related to GABA receptor
Sequence ID	SNPs	Blastx results	E-value	Flanking sequence
Unigene1896_All	T-A	Gamma-aminobutyric acid (GABA-A) receptor, subunit epsilon [Mus musculus]	1e-08	ACCAGAATCAGAACCAGAACCTGAACCT/AGAACCTGG/AACCTGAACCTGAACCTGAA
Unigene1896_All	G-A	Gamma-aminobutyric acid (GABA-A) receptor, subunit epsilon [Mus musculus]	1e-08	ACCAGAATCAGAACCAGAACCTGAACCT/AGAACCTGG/AACCTGAACCTGAACCTGAA
Unigene3611_All	A-G	Similar to LD09358p [Nasonia vitripennis]	2e-85	TGTATCAAACACCAAACCAAACTCCACCTCAAACACCA/GGTGCAAGAACCATCTCAAG
Unigene8766_All	T-C	GF20481 [Drosophila ananassae]	1e-06	AAGTGAATATGAATCGTAATCAAAAGAT/CGGC/TGATGATAATGGTGGAGAAACTGGT
Unigene8766_All	C-T	GF20481 [Drosophila ananassae]	1e-06	AAGTGAATATGAATCGTAATCAAAAGAT/CGGC/TGATGATAATGGTGGAGAAACTGGT
Unigene9246_All	T-G	Histidine-rich jaw structural protein [Neanthes virens]	6e-35	CATGATCACGGCTGGGGATGGGGACACAGTGGACACGGT/GCATGGACATGGCATGGAC
Unigene9261_All	T-C	Regenerating islet-derived 1 alpha-like [Saccoglossus kowalevskii]	3e-09	AAGGAAATGGAAACAATCAGAAACATTT/CACCTCAACATATTTACATGAAACAACAAT
Unigene11199_All	C-T	GF24314 [Drosophila ananassae]	1e-61	TCCAGTAGTTTTTCCAAGACCAGATGAC/TCAGGTCACAACTTTCAGTCCTCTTCCCGC
Unigene11199_All	A-C	GF24314 [Drosophila ananassae]	1e-61	AGAGCCAGAAACACCCGCGCCAAGACCA/CCAATCTCCTTCCCCTCCTAGACCAAGACC
Unigene13889_All	G-A	GA11808 [Drosophila pseudoobscura pseudoobscura]	1e-142	CAAGGTTATGATCTTTATTGGAGGATAG/ATTAAAGAGTCGGAAGAAATTGAAATTGTT
Unigene14594_All	T-C	GK21234 [Drosophila willistoni]	6e-11	TAATGATGAAGATGATGTGGTTGTTGGT/CGCTGGTTGGAGGACAGGGCGAGATTGTCG
Unigene16321_All	A-G	GABA-A receptor epsilon-like subunit [Mus musculus]	1e-52	CAGAGAAATCGTAAGGTTCTTCGAAAGA/GTGCCGATGTTGTGGTCGTTGTTGTCGGTA
SNPs and the blastx results of genes related to sodium channel
Sequence ID	SNPs	Blastx results	E-value	Flanking sequence
Unigene76_All	A-T	Similar to ENSANGP00000005144 [Nasonia vitripennis]	0	AGTACTTGAAGTACCGATGAGGTGAAA/TCCTCCACAAGCTATAACGGTAACTATTGAG
Unigene3587_All	C-A	Similar to Uncharacterized MFS-type transporter C19orf28 homolog [Tribolium castaneum]	1e-102	GATATGCCAACAGTATCACGAATGACC/ACCAGCCGATTTATCCGCAATTGGAATCACC
Unigene3891_All	T-C	Similar to K-dependent Na/Ca exchanger NCKX4 [Ornithorhynchus anatinus]	1e-120	CACGAAAATCCAAATCCAAATCAAAAT/CCAAAACCATCAACGGAAGGTGAAGGGTCAA
Unigene5821_All	A-C	Na[+]/H[+] hydrogen antiporter 1-like [Danio rerio]	3e-36	TTAACAATTAAAGAACGATTTTTCATA/CGCAATGGCCTGGCTGCCCAAAGGAACAGTT
Unigene5979_All	A-G	Na[+]/H[+] hydrogen antiporter 1-like [Danio rerio]	5e-68	GATCGAGCCAATTCAAGGGGAATTGAA/GCCAACTGCTGCTTGAACGGTTCCCTTAGAT
Unigene5979_All	G-T	Na[+]/H[+] hydrogen antiporter 1-like [Danio rerio]	5e-68	GGTTAAACCAGCTCCAGAAACGGCGGG/TGAAAGTTGTTAATGTCCGAGCAATAAGACC
Unigene5979_All	G-A	Na[+]/H[+] hydrogen antiporter 1-like [Danio rerio]	5e-68	GAAACCTCATAACCAATAAGGGCAAAG/AAGTAAAAATTCACAAAAAAACCAAATATCT
Unigene6991_All	T-A	Sodium-dependent serotonin transporter [Culex quinquefasciatus]	9e-74	ATTAACCAAATGAAAAAGAGACAAATT/AGCTAAATCCCAACGAATTCCACCAAGAAGA
Unigene7132_All	A-G	Solute carrier family 34 (sodium phosphate), member 2, partial [Taeniopygia guttata]	8e-79	TTGATTGGCTCGCAATCCGAGTGCCAA/GTGAATCATGTCGAGTCTGTGGTCGAATGCA
Unigene7685_All	G-A	Slc8a1b protein [Danio rerio]	3e-78	AGCCGCTTTCCAGGCCATAGGGCCACCAAGCTCG/ACCGCCGATGATTACCCAACGTCG
Unigene7839_All	A-G,T-G	Solute carrier family 8 (sodium/calcium exchanger), member 3-like [Saccoglossus kowalevskii]	1e-116	GAGTGATCGCCGTTATTGAAGGTTTCATACCA/GACT/GAGACAACCAAAAGCTTCGGC
Unigene8008_All	C-T	Sodium/potassium/calcium exchanger 5-like [Xenopus (Silurana) tropicalis]	8e-66	TGTGGCCTGTCCATTTACCTGTGGGGAAAC/TACCCCGTCCAAGGTATCTCCGTTTCCG
Unigene9336_All	G-C	GG17548 [Drosophila erecta]	5e-39	CCTGAGTATAAGATACGAGAAAATGTG/CGATTACATGATAAAATCACTCGATCTTAGT
Unigene9437_All	T-A	Similar to Cytochrome b5 reductase b5R.2 [Nasonia vitripennis]	2e-83	GGTATTTTTATATTTCTATGGATTAAAAAGGGT/AAAATCAAAAAGTAAAAAGAGATTA
Unigene9437_All	C-G,C-A	Similar to Cytochrome b5 reductase b5R.2 [Nasonia vitripennis]	2e-83	TTAAAATGGAAGGGATAAATTACTATTTTC/GC/AAAAATCAAATAGAAACAGTCAATA
Unigene9437_All	T-C,C-A	Similar to Cytochrome b5 reductase b5R.2 [Nasonia vitripennis]	2e-83	GATGGAATTCATTCATT/CTC/ACATGCTACTACTTATGTGCAATTACAGATATATAAA
Unigene9513_All	T-C	Similar to Sodium-coupled monocarboxylate transporter 1 (Electrogenic sodium monocarboxylate cotransporter) (zSMCTe) (Sodium solute symporter family 5 member 8 protein) (Solute carrier family 5 member 8) [Ciona intestinalis]	1e-116	CTAAATCCGATTCCCGAGAAAAGACCAGT/CCAAAACACCTCGGACATTTGCGAACGGG
Unigene10510_All	T-C	Sodium/proton exchanger 3 [Patiria pectinifera]	1e-123	TAGCGTATCTTTCCTACGTTGGAGCGGAATTGTTTCACTTT/CTCTGGTATTATTAGTC
Unigene11394_All	G-A	Sodium-coupled monocarboxylate transporter 2 [Rattus norvegicus]	1e-109	AGGATTATCTATTGTCATATTGGCTGGG/ACAACCTTCAGTTGTAACTTCTAATACAAG
Unigene12555_All	C-T	Sodium-bile acid cotransporter [Aedes aegypti]	7e-53	ATATAAAAATCGTTCGGACATTGGCC/TGCAATGGCCTTTTTCCTAGGAATCGGTCTTC
Unigene13187_All	G-A	Na/Pi cotransporter NaPi-IIb2 [Cyprinus carpio]	6e-68	GCAAGCTAATCTTTAATAAGCTCCTG/ATTGGGATTAACATTTGTCTCTATTTACGTAA
Unigene13187_All	T-C	Na/Pi cotransporter NaPi-IIb2 [Cyprinus carpio]	6e-68	TCAAAACCCGATCGTTGGCCTACTCATT/CGGAATCCTGGTCACTGTTCTTGTCCAAAG
Unigene14174_All	C-T	Solute carrier family 10 member 6-like [Xenopus (Silurana) tropicalis]	9e-53	TGTCCTCACTGGAATGGTCTCTCAGTTCTTACTATTGCCGTTC/TTCGGCCTATTGTTT
Unigene14174_All	T-C	Solute carrier family 10 member 6-like [Xenopus (Silurana) tropicalis]	9e-53	TGCTGGTTTCTTGATCATTATCGTTTGCGAAGCTTTGGAAGTT/CATGATTTTCCCTGA
