# Supplementary material for: Analysis of Transcriptome Differences between Resistant and Susceptible Strains of the Citrus Red Mite Panonychus citri (Acari: Tetranychidae)
Source: PLoS One. 2011 Dec 5;6(12):e28516. doi: 10.1371/journal.pone.0028516 (PMC3230605; doi:10.1371/journal.pone.0028516)
Supplement: Table S2 — GOs of growth and reproduction related genes. (XLS) [file pone.0028516.s003.xls]

## Sheet: Sheet1
	Gene ID	#GOs	GOs
Growth related genes	Unigene12141_All	11	GO:0001525	GO:0048519	GO:0001558	GO:0048732	GO:0031175	GO:0002009	GO:0005578	GO:0048522	GO:0035239	GO:0005488	GO:0016477
	Unigene17455_All	15	GO:0030427	GO:0005818	GO:0007267	GO:0070161	GO:0001558	GO:0016198	GO:0007420	GO:0008587	GO:0035148	GO:0035146	GO:0001709	GO:0007019	GO:0015631	GO:0060541	GO:0044444
	Unigene20035_All	13	GO:0030427	GO:0005818	GO:0070161	GO:0001558	GO:0016198	GO:0008092	GO:0007420	GO:0035148	GO:0035146	GO:0001709	GO:0007019	GO:0060541	GO:0044444
	Unigene1684_All	5	GO:0001832	GO:0006915	GO:0016591	GO:0034472	GO:0010466
	Unigene17792_All	5	GO:0006259	GO:0043234	GO:0005488	GO:0043231	GO:0001832
	Unigene21924_All	16	GO:0070696	GO:0007179	GO:0050796	GO:0009855	GO:0044424	GO:0043434	GO:0031224	GO:0032559	GO:0006915	GO:0048869	GO:0043235	GO:0009746	GO:0001832	GO:0032403	GO:0010876	GO:0005025
	Unigene31549_All	18	GO:0030307	GO:0032862	GO:0043005	GO:0051640	GO:0005815	GO:0007409	GO:0006998	GO:0045104	GO:0045111	GO:0032103	GO:0000775	GO:0005875	GO:0015631	GO:0008088	GO:0001832	GO:0012505	GO:0008233	GO:0016477
	Unigene12673_All	5	GO:0043231	GO:0003676	GO:0007444	GO:0008582	GO:0003702
	Unigene14585_All	4	GO:0007049	GO:0051969	GO:0008582	GO:0000152
	Unigene19653_All	3	GO:0051969	GO:0000151	GO:0008582
	Unigene23363_All	3	GO:0006906	GO:0008582	GO:0016020
	Unigene11385_All	6	GO:0005815	GO:0045596	GO:0005488	GO:0043231	GO:0016049	GO:0006350
	Unigene11393_All	10	GO:0005515	GO:0007275	GO:0006357	GO:0043231	GO:0048856	GO:0051726	GO:0043565	GO:0003700	GO:0016049	GO:0016564
	Unigene14101_All	13	GO:0009653	GO:0006023	GO:0007178	GO:0043231	GO:0008375	GO:0044262	GO:0031224	GO:0009790	GO:0015012	GO:0050794	GO:0016049	GO:0033333	GO:0044444
	Unigene14310_All	21	GO:0004871	GO:0004629	GO:0030695	GO:0016020	GO:0006937	GO:0043231	GO:0051056	GO:0005626	GO:0043549	GO:0048513	GO:0046339	GO:0007169	GO:0031267	GO:0051480	GO:0006996	GO:0019637	GO:0007186	GO:0016049	GO:0044444	GO:0048015	GO:0000165
	Unigene23637_All	7	GO:0043231	GO:0050789	GO:0016049	GO:0044267	GO:0006259	GO:0051319	GO:0005515
	Unigene26435_All	3	GO:0005488	GO:0016049	GO:0044464
	Unigene31860_All	20	GO:0007613	GO:0043231	GO:0019901	GO:0031346	GO:0007632	GO:0005543	GO:0008092	GO:0006468	GO:0004674	GO:0043401	GO:0032559	GO:0006915	GO:0048858	GO:0042995	GO:0016049	GO:0033554	GO:0044444	GO:0031111	GO:0007049	GO:0006875
	Unigene31902_All	14	GO:0000226	GO:0043231	GO:0015629	GO:0044267	GO:0043627	GO:0000302	GO:0048513	GO:0019318	GO:0015631	GO:0016049	GO:0048523	GO:0042981	GO:0000165	GO:0030017
	Unigene3210_All	9	GO:0000166	GO:0043231	GO:0007088	GO:0006915	GO:0009201	GO:0046483	GO:0016049	GO:0048523	GO:0016776
	Unigene3319_All	12	GO:0005654	GO:0030528	GO:0060026	GO:0010557	GO:0010468	GO:0048513	GO:0012502	GO:0050680	GO:0016049	GO:0005488	GO:0035466	GO:0016477
	Unigene3898_All	21	GO:0042221	GO:0007155	GO:0043231	GO:0044427	GO:0000267	GO:0010468	GO:0042503	GO:0008287	GO:0046983	GO:0006396	GO:0065003	GO:0005856	GO:0012502	GO:0046519	GO:0019888	GO:0016049	GO:0044444	GO:0035466	GO:0006260	GO:0000165	GO:0050793
	Unigene4391_All	14	GO:0007169	GO:0010259	GO:0016049	GO:0010506	GO:0048513	GO:0010646	GO:0035466	GO:0042221	GO:0048523	GO:0044424	GO:0045449	GO:0033554	GO:0005488	GO:0031669
	Unigene6436_All	6	GO:0043231	GO:0016049	GO:0004672	GO:0010468	GO:0032559	GO:0006464
	Unigene19946_All	15	GO:0030307	GO:0007155	GO:0051647	GO:0008283	GO:0010468	GO:0048732	GO:0044424	GO:0000768	GO:0048667	GO:0005578	GO:0030308	GO:0006935	GO:0060562	GO:0005488	GO:0016477
	Unigene24841_All	24	GO:0010557	GO:0030528	GO:0006996	GO:0051649	GO:0043234	GO:0005102	GO:0004468	GO:0015031	GO:0006464	GO:0008134	GO:0009653	GO:0048513	GO:0032268	GO:0030307	GO:0000302	GO:0003677	GO:0010038	GO:0071844	GO:0048545	GO:0019901	GO:0051099	GO:0005634	GO:0051130	GO:0006355
	Unigene25239_All	10	GO:0030307	GO:0007424	GO:0016198	GO:0016337	GO:0030308	GO:0001707	GO:0007431	GO:0005488	GO:0016477	GO:0031012
	Unigene11424_All	6	GO:0009790	GO:0035264	GO:0016477	GO:0005201	GO:0002164	GO:0005604
	Unigene12196_All	13	GO:0043234	GO:0007243	GO:0019318	GO:0019932	GO:0030384	GO:0035264	GO:0031252	GO:0005515	GO:0044444	GO:0035004	GO:0043066	GO:0032559	GO:0006464
	Unigene13909_All	20	GO:0014020	GO:0005102	GO:0033500	GO:0033189	GO:0051604	GO:0035108	GO:0032934	GO:0048732	GO:0043627	GO:0016021	GO:0008285	GO:0023060	GO:0007224	GO:0009887	GO:0005539	GO:0010035	GO:0030855	GO:0009953	GO:0035264	GO:0004888
	Unigene14076_All	18	GO:0000122	GO:0021536	GO:0003712	GO:0016575	GO:0009968	GO:0001071	GO:0042974	GO:0044428	GO:0043565	GO:0043367	GO:0043234	GO:0030218	GO:0035467	GO:0035264	GO:0055092	GO:0035556	GO:0007623	GO:0030234
	Unigene17722_All	11	GO:0043231	GO:0006357	GO:0043050	GO:0004872	GO:0035264	GO:0050793	GO:0001071	GO:0003677	GO:0002119	GO:0010876	GO:0040009
	Unigene19644_All	29	GO:0043367	GO:0030234	GO:0004888	GO:0031224	GO:0005506	GO:0042974	GO:0016585	GO:0055092	GO:0015031	GO:0003712	GO:0035264	GO:0007051	GO:0001071	GO:0043409	GO:0016491	GO:0032559	GO:0009124	GO:0021536	GO:0016575	GO:0017111	GO:0012510	GO:0000122	GO:0005819	GO:0007623	GO:0043565	GO:0030218	GO:0019899	GO:0016829	GO:0005905
	Unigene20916_All	12	GO:0005083	GO:0008047	GO:0007613	GO:0035264	GO:0010259	GO:0007626	GO:0019935	GO:0051056	GO:0044464	GO:0008306	GO:0042065	GO:0006950
	Unigene21484_All	12	GO:0005083	GO:0008047	GO:0007613	GO:0035264	GO:0010259	GO:0007626	GO:0019935	GO:0051056	GO:0044464	GO:0008306	GO:0042065	GO:0006950
	Unigene23300_All	10	GO:0043234	GO:0007243	GO:0019318	GO:0035264	GO:0031252	GO:0005515	GO:0044444	GO:0035004	GO:0043066	GO:0006464
	Unigene26711_All	12	GO:0005083	GO:0008047	GO:0007613	GO:0035264	GO:0010259	GO:0007626	GO:0019935	GO:0051056	GO:0044464	GO:0008306	GO:0042065	GO:0006950
	Unigene2973_All	12	GO:0043231	GO:0006357	GO:0046872	GO:0043050	GO:0035264	GO:0050793	GO:0001071	GO:0003677	GO:0004879	GO:0002119	GO:0010876	GO:0040009
	Unigene31325_All	6	GO:0009790	GO:0035264	GO:0005768	GO:0000323	GO:0004175	GO:0019538
	Unigene31510_All	12	GO:0005083	GO:0008047	GO:0007613	GO:0035264	GO:0010259	GO:0007626	GO:0019935	GO:0051056	GO:0044464	GO:0008306	GO:0042065	GO:0006950
	Unigene31588_All	12	GO:0016477	GO:0005488	GO:0046903	GO:0048729	GO:0002164	GO:0044459	GO:0035264	GO:0018996	GO:0006869	GO:0016023	GO:0040009	GO:0005319
	Unigene31746_All	13	GO:0043234	GO:0007243	GO:0019318	GO:0019932	GO:0030384	GO:0035264	GO:0031252	GO:0005515	GO:0044444	GO:0035004	GO:0043066	GO:0032559	GO:0006464
	Unigene3294_All	10	GO:0005083	GO:0007613	GO:0035264	GO:0010259	GO:0007626	GO:0019935	GO:0051056	GO:0008306	GO:0042065	GO:0006950
	Unigene6825_All	12	GO:0005083	GO:0008047	GO:0007613	GO:0035264	GO:0010259	GO:0007626	GO:0019935	GO:0051056	GO:0044464	GO:0008306	GO:0042065	GO:0006950
	Unigene6664_All	12	GO:0023033	GO:0016020	GO:0007155	GO:0035265	GO:0008283	GO:0001736	GO:0040008	GO:0016043	GO:0030154	GO:0050794	GO:0005488	GO:0007472
	Unigene12605_All	9	GO:0001654	GO:0031967	GO:0009953	GO:0040007	GO:0031227	GO:0030509	GO:0045165	GO:0007399	GO:0010467
	Unigene13795_All	9	GO:0001654	GO:0031967	GO:0009953	GO:0040007	GO:0031227	GO:0030509	GO:0045165	GO:0007399	GO:0010467
	Unigene14135_All	9	GO:0009987	GO:0005488	GO:0040007	GO:0018996	GO:0007399	GO:0040011	GO:0009653	GO:0016043	GO:0044464
	Unigene22151_All	6	GO:0000981	GO:0048856	GO:0010468	GO:0006351	GO:0040007	GO:0002164
	Unigene22406_All	14	GO:0001841	GO:0005515	GO:0048519	GO:0040007	GO:0033189	GO:0008283	GO:0035108	GO:0048732	GO:0043627	GO:0016021	GO:0007224	GO:0009887	GO:0050794	GO:0009953
	Unigene23384_All	8	GO:0043231	GO:0043234	GO:0003676	GO:0048856	GO:0006355	GO:0002164	GO:0000981	GO:0040007
	Unigene25005_All	4	GO:0006694	GO:0009653	GO:0040007	GO:0002164
	Unigene3956_All	2	GO:0040007	GO:0007275
	Unigene9107_All	38	GO:0007015	GO:0010608	GO:0002064	GO:0009894	GO:0032868	GO:0010829	GO:0016055	GO:0008284	GO:0001709	GO:0010828	GO:0007169	GO:0016337	GO:0008104	GO:0009207	GO:0015629	GO:0001942	GO:0030035	GO:0031346	GO:0043551	GO:0032561	GO:0001934	GO:0045216	GO:0040007	GO:0010551	GO:0061245	GO:0044425	GO:0005737	GO:0017111	GO:0040023	GO:0030216	GO:0019904	GO:0007264	GO:0048729	GO:0048523	GO:0007267	GO:0065008	GO:0060788	GO:0007067
	Unigene12220_All	13	GO:0000038	GO:0003995	GO:0030554	GO:0045922	GO:0019866	GO:0031327	GO:0006635	GO:0040009	GO:0005759	GO:0048871	GO:0008203	GO:0005504	GO:0009790
	Unigene14536_All	6	GO:0002164	GO:0033554	GO:0010259	GO:0040009	GO:0009653	GO:0009790
	Unigene1673_All	10	GO:0003676	GO:0046903	GO:0002164	GO:0007052	GO:0015934	GO:0040009	GO:0006897	GO:0010467	GO:0005198	GO:0009790
	Unigene17369_All	7	GO:0032991	GO:0005488	GO:0043232	GO:0040025	GO:0035194	GO:0040009	GO:0006897
	Unigene17804_All	5	GO:0040009	GO:0070838	GO:0009987	GO:0016020	GO:0015368
	Unigene20015_All	4	GO:0009790	GO:0040009	GO:0002164	GO:0008168
	Unigene22606_All	7	GO:0009790	GO:0040009	GO:0005488	GO:0010467	GO:0030529	GO:0002164	GO:0005198
	Unigene29233_All	9	GO:0015078	GO:0015986	GO:0002164	GO:0010259	GO:0019829	GO:0040009	GO:0032559	GO:0033178	GO:0009790
	Unigene3059_All	5	GO:0009790	GO:0040009	GO:0010259	GO:0005622	GO:0002164
	Unigene31674_All	1	GO:0040009
	Unigene31885_All	13	GO:0005488	GO:0018988	GO:0006901	GO:0050658	GO:0002164	GO:0030119	GO:0005905	GO:0001505	GO:0040009	GO:0009653	GO:0030128	GO:0015031	GO:0009790
	Unigene3698_All	14	GO:0065008	GO:0007417	GO:0043231	GO:0007126	GO:0003676	GO:0009719	GO:0002164	GO:0033554	GO:0010259	GO:0000785	GO:0040009	GO:0009653	GO:0034728	GO:0009790
	Unigene4017_All	18	GO:0000278	GO:0032028	GO:0006909	GO:0016059	GO:0016461	GO:0051294	GO:0015630	GO:0032412	GO:0051276	GO:0040009	GO:0048870	GO:0046872	GO:0009790	GO:0006915	GO:0006464	GO:0042995	GO:0009593	GO:0042993
	Unigene6789_All	8	GO:0009987	GO:0043231	GO:0002164	GO:0010259	GO:0003677	GO:0005515	GO:0040009	GO:0006984
	Unigene9005_All	2	GO:0040009	GO:0010876
	Unigene9127_All	18	GO:0016301	GO:0043231	GO:0042246	GO:0014854	GO:0006007	GO:0000267	GO:0006090	GO:0006796	GO:0043434	GO:0031420	GO:0032559	GO:0009628	GO:0009887	GO:0008219	GO:0042995	GO:0009206	GO:0044444	GO:0031667
	Unigene3466_All	11	GO:0060123	GO:0006984	GO:0043231	GO:0006412	GO:0043412	GO:0050796	GO:0045927	GO:0031224	GO:0031090	GO:0019318	GO:0009887
	Unigene11430_All	9	GO:0048741	GO:0023060	GO:0045202	GO:0007010	GO:0048588	GO:0033267	GO:0005515	GO:0005198	GO:0016020
	Unigene14587_All	10	GO:0048741	GO:0023060	GO:0045202	GO:0007010	GO:0048588	GO:0033267	GO:0004091	GO:0005515	GO:0005198	GO:0016020
	Unigene19432_All	8	GO:0003002	GO:0035567	GO:0006357	GO:0060089	GO:0048588	GO:0031012	GO:0016020	GO:0001664
	Unigene28920_All	18	GO:0007043	GO:0048812	GO:0007444	GO:0016337	GO:0035150	GO:0007169	GO:0046872	GO:0007272	GO:0048667	GO:0007420	GO:0005918	GO:0021675	GO:0042995	GO:0048588	GO:0035006	GO:0043062	GO:0021782	0
	Unigene13652_All	29	GO:0030326	GO:0003206	GO:0000902	GO:0048468	GO:0060560	GO:0001501	GO:0048592	GO:0010556	GO:0021987	GO:0042592	GO:0016477	GO:0043231	GO:0009798	GO:0048771	GO:0042127	GO:0001702	GO:0002011	GO:0021872	GO:0045595	GO:0006897	GO:0005515	GO:0060070	GO:0048522	GO:0001756	GO:0021915	GO:0044444	GO:0016020	GO:2000160	GO:0060562
	Unigene26705_All	7	GO:0016811	GO:0005975	GO:0009887	GO:0030247	GO:0060560	GO:0035151	GO:0007610
Reproduction related genes	Unigene14393_All	5	GO:0005488	GO:0050789	GO:0048856	GO:0000003	GO:0007275
	Unigene31835_All	9	GO:0009987	GO:0006810	GO:0005488	GO:0050789	GO:0048856	GO:0000003	GO:0043170	GO:0007275	GO:0005634
	Unigene11268_All	6	GO:0003723	GO:0016458	GO:0043232	GO:0019953	GO:0034660	GO:0003006
	Unigene11426_All	14	GO:0006351	GO:0007166	GO:0030528	GO:0048859	GO:0043231	GO:0010557	GO:0003006	GO:0010468	GO:0001071	GO:0009792	GO:0048592	GO:0003677	GO:0007399	GO:0007472
	Unigene11442_All	7	GO:0015630	GO:0051640	GO:0046530	GO:0000226	GO:0045502	GO:0003006	GO:0010970
	Unigene12664_All	5	GO:0005622	GO:0003677	GO:0050794	GO:0003006	GO:0006350
	Unigene12720_All	9	GO:0030528	GO:0048869	GO:0043231	GO:0043234	GO:0006357	GO:0003676	GO:0044427	GO:0006325	GO:0003006
	Unigene12729_All	7	GO:0005083	GO:0043231	GO:0046914	GO:0010468	GO:0032012	GO:0003006	GO:0007166
	Unigene12733_All	8	GO:0009987	GO:0044238	GO:0005622	GO:0003677	GO:0006807	GO:0007275	GO:0003006	GO:0010467
	Unigene12867_All	13	GO:0007450	GO:0003006	GO:0044431	GO:0008375	GO:0045165	GO:0035110	GO:0031224	GO:0048592	GO:0006486	GO:0019318	GO:0007292	GO:0007476	GO:0008593
	Unigene13016_All	8	GO:0016192	GO:0017111	GO:0003002	GO:0046872	GO:0007476	GO:0007292	GO:0032561	GO:0003006
	Unigene14260_All	4	GO:0009987	GO:0043229	GO:0003677	GO:0003006
	Unigene14607_All	16	GO:0000273	GO:0001669	GO:0006086	GO:0043648	GO:0043603	GO:0003006	GO:0030554	GO:0031980	GO:0031405	GO:0043234	GO:0042995	GO:0006873	GO:0016668	GO:0048598	GO:0022904	GO:0019538
	Unigene1518_All	10	GO:0043231	GO:0003676	GO:0004871	GO:0033279	GO:0001071	GO:0005515	GO:0006351	GO:0003006	GO:0005198	GO:0016020
	Unigene1556_All	12	GO:0004871	GO:0033598	GO:0060688	GO:0043231	GO:0003006	GO:0010468	GO:0030520	GO:0006350	GO:0023060	GO:0035258	GO:0019866	GO:0016564
	Unigene17312_All	5	GO:0010468	GO:0005488	GO:0007166	GO:0043231	GO:0003006
	Unigene19624_All	12	GO:0031224	GO:0043169	GO:0006195	GO:0007126	GO:0006915	GO:0023060	GO:0004114	GO:0044444	GO:0000267	GO:0003006	GO:0016208	GO:0010033
	Unigene19776_All	5	GO:0044459	GO:0007155	GO:0003006	GO:0016021	GO:0042995
	Unigene19934_All	5	GO:0010468	GO:0005488	GO:0007166	GO:0043231	GO:0003006
	Unigene21618_All	10	GO:0006810	GO:0048731	GO:0009888	GO:0006996	GO:0016021	GO:0051452	GO:0007155	GO:0005216	GO:0003006	GO:0007166
	Unigene23379_All	16	GO:0031016	GO:0016020	GO:0043231	GO:0016208	GO:0019901	GO:0033500	GO:0003006	GO:0010033	GO:0004114	GO:0050796	GO:0006195	GO:0043169	GO:0006915	GO:0007126	GO:0042598	GO:0044444
	Unigene23503_All	3	GO:0044459	GO:0003006	GO:0042995
	Unigene26329_All	31	GO:0044446	GO:0001935	GO:0031090	GO:0004672	GO:0005978	GO:0043005	GO:0043434	GO:0003006	GO:0032094	GO:0043234	GO:0012505	GO:0043231	GO:0001934	GO:0009758	GO:0000166	GO:0043549	GO:0010740	GO:0010591	GO:0010507	GO:0005515	GO:0008361	GO:0001101	GO:0000267	GO:0032233	GO:0030041	GO:0006412	GO:0044444	GO:0032319	GO:0006635	GO:0048856	GO:0044297
	Unigene28986_All	8	GO:0016192	GO:0017111	GO:0003002	GO:0046872	GO:0007476	GO:0007292	GO:0032561	GO:0003006
	Unigene29148_All	14	GO:0009880	GO:0001751	GO:0007243	GO:0009605	GO:0007626	GO:0043231	GO:0003006	GO:0015630	GO:0004672	GO:0051276	GO:0048102	GO:0006468	GO:0007292	GO:0000380
	Unigene3022_All	7	GO:0048565	GO:0043231	GO:0001700	GO:0007399	GO:0006694	GO:0003006	GO:0008395
	Unigene31940_All	15	GO:0007450	GO:0007017	GO:0005515	GO:0043231	GO:0003006	GO:0007612	GO:0015630	GO:0016491	GO:0010259	GO:0040008	GO:0007264	GO:0007067	GO:0045171	GO:0009416	GO:0031570
	Unigene3365_All	10	GO:0009987	GO:0030528	GO:0007423	GO:0010468	GO:0007292	GO:0010556	GO:0009887	GO:0003677	GO:0007399	GO:0003006
	Unigene3660_All	15	GO:0065008	GO:0005488	GO:0048741	GO:0048667	GO:0006909	GO:0030030	GO:0016628	GO:0000768	GO:0009887	GO:0030036	GO:0042995	GO:0044425	GO:0008152	GO:0003006	GO:0044424
	Unigene3988_All	2	GO:0003677	GO:0003006
	Unigene4054_All	4	GO:0009987	GO:0003677	GO:0003006	GO:0044464
	Unigene8828_All	5	GO:0044238	GO:0044260	GO:0005622	GO:0003677	GO:0003006
	Unigene9093_All	17	GO:0040003	GO:0009880	GO:0001751	GO:0007243	GO:0009605	GO:0007626	GO:0043231	GO:0003006	GO:0015630	GO:0004672	GO:0051276	GO:0048102	GO:0006468	GO:0032559	GO:0007292	GO:0000380	GO:0043954
	Unigene11279_All	7	GO:0007276	GO:0007049	GO:0004175	GO:0046332	GO:0007178	GO:0070646	GO:0044424
	Unigene13902_All	4	GO:0009987	GO:0007276	GO:0044464	GO:0032502
	Unigene14104_All	26	GO:0031090	GO:0007006	GO:0048592	GO:0008406	GO:0001776	GO:0044238	GO:0044260	GO:0005740	GO:0009314	GO:0006874	GO:0050793	GO:0006921	GO:0043280	GO:0042127	GO:0010033	GO:0007399	GO:0043066	GO:0007276	GO:0005515	GO:0010038	GO:0008637	GO:0010623	GO:0006810	GO:0046649	GO:0006950	GO:0006917
	Unigene17510_All	30	GO:0051400	GO:0044265	GO:0007006	GO:0048592	GO:0008406	GO:0001776	GO:0070227	GO:0009314	GO:0010605	GO:0006874	GO:0031966	GO:0050793	GO:0006919	GO:0042127	GO:0007399	GO:0016021	GO:0043066	GO:0042802	GO:0007276	GO:0043393	GO:0042221	GO:0030262	GO:0008637	GO:0010623	GO:0006810	GO:0044267	GO:0046649	GO:0046983	GO:0006950	GO:0006917
	Unigene19747_All	6	GO:0007276	GO:0007135	GO:0000794	GO:0003677	GO:0006298	GO:0007127
	Unigene20792_All	1	GO:0007276
	Unigene23753_All	11	GO:0006412	GO:0007276	GO:0048519	GO:0003723	GO:0016070	GO:0007126	GO:0010468	GO:0030154	GO:0043186	GO:0050794	GO:0030529
	Unigene32093_All	7	GO:0007276	GO:0007049	GO:0004175	GO:0046332	GO:0007178	GO:0070646	GO:0044424
	Unigene3411_All	8	GO:0007276	GO:0003723	GO:0043231	GO:0010468	GO:0022403	GO:0019827	GO:0034660	GO:0043186
	Unigene6479_All	7	GO:0007276	GO:0007049	GO:0004175	GO:0046332	GO:0007178	GO:0070646	GO:0044424
	Unigene12751_All	36	GO:0016461	GO:0030139	GO:0051049	GO:0006357	GO:0048103	GO:0002168	GO:0031981	GO:0045171	GO:0048699	GO:0007444	GO:0031252	GO:0042770	GO:0048232	GO:0005884	GO:0015031	GO:0002009	GO:0032559	GO:0034331	GO:0007303	GO:0017111	GO:0000226	GO:0000278	GO:0001700	GO:0005635	GO:0015631	GO:0007297	GO:0007281	GO:0045165	GO:0016192	GO:0008105	GO:0032027	GO:0030036	GO:0015630	GO:0051640	GO:0016020	GO:0003779
	Unigene14046_All	6	GO:0005681	GO:0003676	GO:0007049	GO:0000380	GO:0000245	GO:0007281
	Unigene17383_All	7	GO:0031966	GO:0007450	GO:0016462	GO:0007033	GO:0007281	GO:0006914	GO:0032559
	Unigene17748_All	9	GO:0043234	GO:0000794	GO:0031981	GO:0000775	GO:0000785	GO:0048232	GO:0007281	GO:0044430	GO:0007140
	Unigene19525_All	9	GO:0043234	GO:0000794	GO:0031981	GO:0000775	GO:0000785	GO:0048232	GO:0007281	GO:0044430	GO:0007140
	Unigene19859_All	9	GO:0006412	GO:0003723	GO:0016458	GO:0043232	GO:0048232	GO:0034660	GO:0007281	GO:0030529	GO:0034518
	Unigene25015_All	8	GO:0006412	GO:0003723	GO:0010468	GO:0048232	GO:0034660	GO:0007281	GO:0030529	GO:0034518
	Unigene3540_All	45	GO:0003712	GO:0001894	GO:0010560	GO:0043231	GO:0046332	GO:0034765	GO:0001837	GO:0019902	GO:0034329	GO:0002088	GO:0030217	GO:0002762	GO:0003159	GO:0031589	GO:0005902	GO:0016055	GO:0048754	GO:0021700	GO:0010551	GO:0030858	GO:0014009	GO:0051259	GO:0001942	GO:0030278	GO:0019900	GO:0043566	GO:0035258	GO:0001525	GO:0007063	GO:0007281	GO:0007606	GO:0042692	GO:0071310	GO:0035115	GO:0035468	GO:0005626	GO:0001709	GO:0046546	GO:0005815	GO:0050839	GO:0042098	GO:0043009	GO:0001838	GO:0009880	GO:0001706
	Unigene6665_All	25	GO:0000278	GO:0000226	GO:0051640	GO:0017111	GO:0005884	GO:0016023	GO:0016461	GO:0007444	GO:0015630	GO:0045165	GO:0007297	GO:0034331	GO:0002168	GO:0007303	GO:0003779	GO:0030036	GO:0032027	GO:0008105	GO:0002009	GO:0001700	GO:0048103	GO:0045171	GO:0007281	GO:0048232	GO:0015631
	Unigene11470_All	26	GO:0043161	GO:0046532	GO:0007178	GO:0043231	GO:0012501	GO:0001745	GO:0002164	GO:0042078	GO:0015630	GO:0048806	GO:0042551	GO:0010259	GO:0006259	GO:0019827	GO:0006996	GO:0016567	GO:0032559	GO:0031090	GO:0009790	GO:0007126	GO:0019787	GO:0007292	GO:0010608	GO:0033554	GO:0000087	GO:0019899
	Unigene12895_All	11	GO:0007275	GO:0018024	GO:0010629	GO:0006355	GO:0016571	GO:0048856	GO:0005694	GO:0003677	GO:0030154	GO:0007292	GO:0040029
	Unigene12944_All	6	GO:0008205	GO:0048565	GO:0043231	GO:0007292	GO:0001700	GO:0007399
	Unigene12972_All	11	GO:0017111	GO:0007447	GO:0043231	GO:0003676	GO:0051276	GO:0000380	GO:0002683	GO:0008593	GO:0007292	GO:0048534	GO:0009791
	Unigene13786_All	12	GO:0002683	GO:0017111	GO:0043231	GO:0048534	GO:0010468	GO:0051276	GO:0009791	GO:0003676	GO:0007292	GO:0007447	GO:0000380	GO:0008593
	Unigene19977_All	6	GO:0008205	GO:0048565	GO:0043231	GO:0007292	GO:0001700	GO:0007399
	Unigene23477_All	15	GO:0007626	GO:0016020	GO:0007611	GO:0005626	GO:0006584	GO:0030534	GO:0016491	GO:0048583	GO:0002118	GO:0042136	GO:0007619	GO:0007292	GO:0030141	GO:0005488	GO:0040012
	Unigene26708_All	13	GO:0007447	GO:0043231	GO:0003676	GO:0051276	GO:0000380	GO:0042623	GO:0002683	GO:0008593	GO:0007292	GO:0048534	GO:0009791	GO:0032559	GO:0003702
	Unigene2924_All	7	GO:0048731	GO:0006810	GO:0019732	GO:0016043	GO:0007292	GO:0009987	GO:0005488
	Unigene2928_All	19	GO:0002566	GO:0007131	GO:0000019	GO:0000726	GO:0008629	GO:0030983	GO:0000288	GO:0014070	GO:0007128	GO:0051255	GO:0007292	GO:0048232	GO:0007140	GO:0032404	GO:0043073	GO:0000794	GO:0032300	GO:0002204	GO:0045143
	Unigene31853_All	26	GO:0043161	GO:0046532	GO:0007178	GO:0043231	GO:0012501	GO:0001745	GO:0002164	GO:0042078	GO:0015630	GO:0048806	GO:0042551	GO:0010259	GO:0006259	GO:0019827	GO:0006996	GO:0016567	GO:0032559	GO:0031090	GO:0009790	GO:0007126	GO:0019787	GO:0007292	GO:0010608	GO:0033554	GO:0000087	GO:0019899
	Unigene3396_All	8	GO:0048638	GO:0016020	GO:0002165	GO:0007041	GO:0060180	GO:0006897	GO:0007292	GO:0042981
	Unigene3759_All	7	GO:0006144	GO:0043169	GO:0016763	GO:0006188	GO:0010259	GO:0007292	GO:0009792
	Unigene4334_All	11	GO:0007275	GO:0018024	GO:0010629	GO:0006355	GO:0016571	GO:0048856	GO:0005694	GO:0003677	GO:0030154	GO:0007292	GO:0040029
	Unigene19663_All	8	GO:0008092	GO:0007293	GO:0005856	GO:0005913	GO:0007010	GO:0050839	GO:0016323	GO:0019897
	Unigene23433_All	7	GO:0008092	GO:0007293	GO:0005913	GO:0007010	GO:0050839	GO:0016323	GO:0019897
	Unigene23453_All	21	GO:0048511	GO:0007626	GO:0005515	GO:0007179	GO:0016055	GO:0050673	GO:0010498	GO:0007297	GO:0008306	GO:0014070	GO:0007249	GO:0031461	GO:0007067	GO:0007224	GO:0000904	GO:0048754	GO:0019787	GO:0030703	GO:0035466	GO:0007293	GO:0043066
	Unigene3502_All	11	GO:0007010	GO:0006810	GO:0048468	GO:0008092	GO:0050807	GO:0043232	GO:0007399	GO:0043062	GO:0005886	GO:0044444	GO:0007293
	Unigene3895_All	8	GO:0016477	GO:0007293	GO:0007472	GO:0007423	GO:0007010	GO:0055088	GO:0007300	GO:0000904
	Unigene14583_All	6	GO:0001654	GO:0043231	GO:0007243	GO:0007176	GO:0007297	GO:0007389
	Unigene3044_All	17	GO:0009611	GO:0043231	GO:0007444	GO:0051707	GO:0001752	GO:0006959	GO:0001071	GO:0007297	GO:0009886	GO:0046983	GO:0000079	GO:0003702	GO:0006350	GO:0001700	GO:0003677	GO:0001738	GO:0007416
	Unigene3209_All	3	GO:0007297	GO:0030036	GO:0015630
	Unigene4144_All	34	GO:0048138	GO:0007309	GO:0001709	GO:0030534	GO:0001751	GO:0007424	GO:0007090	GO:0007445	GO:0002682	GO:0001708	GO:0008069	GO:0006464	GO:0046669	GO:0035216	GO:0035272	GO:0061245	GO:0000166	GO:0016021	GO:0043066	GO:0005515	GO:0001700	GO:0007173	GO:0005006	GO:0007297	GO:0007417	GO:0010669	GO:0007449	GO:0007155	GO:0007476	GO:0007365	GO:0042675	GO:0019827	GO:0048598	GO:0030030
	Unigene14021_All	13	GO:0043231	GO:0010970	GO:0003777	GO:0044087	GO:0019094	GO:0032559	GO:0006935	GO:0046530	GO:0007005	GO:0005875	GO:0015631	GO:0001505	GO:0007300
	Unigene23680_All	11	GO:0006909	GO:0005198	GO:0007409	GO:0015629	GO:0008064	GO:0008092	GO:0031252	GO:0000768	GO:0001700	GO:0032559	GO:0007300
	Unigene13932_All	4	GO:0007309	GO:0005488	GO:0050658	GO:0007017
	Unigene13980_All	1	GO:0007309
	Unigene17446_All	17	GO:0046914	GO:0044448	GO:0032991	GO:0023033	GO:0007611	GO:0007043	GO:0004672	GO:0045165	GO:0007405	GO:0008105	GO:0002009	GO:0035088	GO:0032559	GO:0007309	GO:0006464	GO:0044459	GO:0046666
	Unigene3333_All	16	GO:0044448	GO:0032991	GO:0007611	GO:0007043	GO:0000166	GO:0004672	GO:0045165	GO:0007405	GO:0046872	GO:0008105	GO:0002009	GO:0035088	GO:0007309	GO:0006464	GO:0044459	GO:0046666
	Unigene6877_All	17	GO:0046914	GO:0044448	GO:0032991	GO:0023033	GO:0007611	GO:0007043	GO:0045165	GO:0007405	GO:0008105	GO:0002009	GO:0004674	GO:0035088	GO:0032559	GO:0007309	GO:0006464	GO:0044459	GO:0046666
	Unigene11299_All	7	GO:0033036	GO:0007010	GO:0007315	GO:0004672	GO:0044464	GO:0030707	GO:0050789
	Unigene11395_All	7	GO:0033036	GO:0016246	GO:0007315	GO:0005681	GO:0003676	GO:0006417	GO:0043232
	Unigene3437_All	7	GO:0007315	GO:0006810	GO:0007015	GO:0051276	GO:0044444	GO:0030703	GO:0015631
	Unigene4335_All	8	GO:0033036	GO:0016246	GO:0007315	GO:0016070	GO:0005681	GO:0003676	GO:0006417	GO:0043232
	Unigene4228_All	6	GO:0008092	GO:0032991	GO:0046914	GO:0007317	GO:0005924	GO:0048232
	Unigene4216_All	17	GO:0009653	GO:0006351	GO:0016814	GO:0007448	GO:0043231	GO:0007365	GO:0010468	GO:0035161	GO:0001071	GO:0003702	GO:0003677	GO:0001709	GO:0006935	GO:0021537	GO:0035287	GO:0007484	GO:0007386
	Unigene31268_All	14	GO:0046914	GO:0030528	GO:0008544	GO:0007542	GO:0006357	GO:0043231	GO:0019748	GO:0001071	GO:0003002	GO:0030030	GO:0003677	GO:0007631	GO:0035121	GO:0048066
	Unigene8777_All	8	GO:0007548	GO:0007417	GO:0048812	GO:0006355	GO:0050896	GO:0048667	GO:0035215	GO:0005488
	Unigene9101_All	6	GO:0007548	GO:0006355	GO:0050896	GO:0023052	GO:0035215	GO:0005488
	Unigene13066_All	22	GO:0006351	GO:0006909	GO:0044448	GO:0016020	GO:0007417	GO:0043231	GO:0014017	GO:0007409	GO:0001752	GO:0015630	GO:0010468	GO:0007405	GO:0001071	GO:0051301	GO:0003676	GO:0050767	GO:0042675	GO:0001709	GO:0006935	GO:0016564	GO:0007606	GO:0007617
	Unigene4276_All	9	GO:0007626	GO:0006357	GO:0043231	GO:0007618	GO:0046983	GO:0042749	GO:0042331	GO:0007562	GO:0006606
	Unigene3656_All	20	GO:0044448	GO:0030709	GO:0007626	GO:0007267	GO:0007043	GO:0043296	GO:0008283	GO:0008105	GO:0002009	GO:0001700	GO:0070851	GO:0035088	GO:0007619	GO:0043232	GO:0042331	GO:0007399	GO:0033267	GO:0051293	GO:0016776	GO:0045202
	Unigene8949_All	8	GO:0031224	GO:0042559	GO:0004672	GO:0046662	GO:0008528	GO:0016616	GO:0007621	GO:0007166
	Unigene19411_All	10	GO:0005488	GO:0044297	GO:0008049	GO:0005227	GO:0042221	GO:0042995	GO:0030001	GO:0007622	GO:0005887	GO:0005267
	Unigene21814_All	10	GO:0005488	GO:0044297	GO:0008049	GO:0005227	GO:0042221	GO:0042995	GO:0030001	GO:0007622	GO:0005887	GO:0005267
	Unigene22663_All	10	GO:0005488	GO:0044297	GO:0008049	GO:0005227	GO:0042221	GO:0042995	GO:0030001	GO:0007622	GO:0005887	GO:0005267
	Unigene23313_All	10	GO:0005488	GO:0044297	GO:0008049	GO:0005227	GO:0042221	GO:0042995	GO:0030001	GO:0007622	GO:0005887	GO:0005267
	Unigene12265_All	15	GO:0007411	GO:0030528	GO:0009888	GO:0043231	GO:0008354	GO:0046914	GO:0010468	GO:0001071	GO:0003677	GO:0006959	GO:0048534	GO:0001700	GO:0045137	GO:0006351	GO:0042386
	Unigene13122_All	3	GO:0008354	GO:0016791	GO:0044464
	Unigene13947_All	6	GO:0005488	GO:0043231	GO:0048070	GO:0007478	GO:0010467	GO:0008406
	Unigene29146_All	28	GO:0006298	GO:0030098	GO:0000018	GO:0006091	GO:0008406	GO:0043009	GO:0048232	GO:0010259	GO:0032300	GO:0007127	GO:0032139	GO:0002566	GO:0043231	GO:0032559	GO:0009411	GO:0010033	GO:0032138	GO:0010212	GO:0000077	GO:0043066	GO:0042802	GO:0001101	GO:0016887	GO:0002204	GO:0043565	GO:0000217	GO:0003684	GO:0019899
	Unigene13124_All	11	GO:0032868	GO:0008585	GO:0043627	GO:0000079	GO:0050767	GO:0008284	GO:0001932	GO:0043234	GO:0022402	GO:0048232	GO:0019900
	Unigene31926_All	6	GO:0006259	GO:0000794	GO:0008585	GO:0003677	GO:0007127	GO:0048232
	Unigene6518_All	5	GO:0003676	GO:0000794	GO:0008585	GO:0007127	GO:0048232
	Unigene31214_All	3	GO:0044424	GO:0003712	GO:0019042
	Unigene4342_All	7	GO:0035097	GO:0003712	GO:0010468	GO:0006461	GO:0006351	GO:0019042	GO:0007346
	Unigene17844_All	7	GO:0060541	GO:0008092	GO:0007010	GO:0019063	GO:0005102	GO:0044423	GO:0035146
	Unigene17339_All	14	GO:0031981	GO:0048731	GO:0005515	GO:0019079	GO:0070603	GO:0008283	GO:0001824	GO:0006259	GO:0001739	GO:0010551	GO:0048869	GO:0051704	GO:0043388	GO:0016568
	Unigene17433_All	14	GO:0031981	GO:0048731	GO:0005515	GO:0019079	GO:0070603	GO:0008283	GO:0001824	GO:0006259	GO:0001739	GO:0010551	GO:0048869	GO:0051704	GO:0043388	GO:0016568
	Unigene3588_All	10	GO:0031981	GO:0042221	GO:0006357	GO:0019079	GO:0046983	GO:0003711	GO:0006368	GO:0008415	GO:0016568	GO:0016477
	Unigene13029_All	6	GO:0008092	GO:0030032	GO:0019094	GO:0003012	GO:0005865	GO:0048812
	Unigene11211_All	13	GO:0042221	GO:0005515	GO:0007275	GO:0016758	GO:0044237	GO:0008194	GO:0009058	GO:0005975	GO:0050794	GO:0048646	GO:0044459	GO:0022414	GO:0008593
	Unigene11329_All	10	GO:0005488	GO:0043231	GO:0006641	GO:0042221	GO:0004091	GO:0044444	GO:0046339	GO:0022414	GO:0044421	GO:0005886
	Unigene12786_All	9	GO:0042277	GO:0010038	GO:0006790	GO:0004601	GO:0051384	GO:0000267	GO:0042743	GO:0022414	GO:0044421
	Unigene19520_All	10	GO:0042277	GO:0010038	GO:0006790	GO:0051260	GO:0004601	GO:0051384	GO:0000267	GO:0042743	GO:0022414	GO:0044421
	Unigene21905_All	9	GO:0043062	GO:0048869	GO:0009888	GO:0005488	GO:0007188	GO:0009653	GO:0022414	GO:0004888	GO:0016020
	Unigene4137_All	7	GO:0008233	GO:0006518	GO:0005488	GO:0016486	GO:0048513	GO:0022414	GO:0005794
	Unigene9041_All	16	GO:0023033	GO:0005515	GO:0001667	GO:0044464	GO:0048468	GO:0001736	GO:0031023	GO:0048592	GO:0030031	GO:0090066	GO:0050794	GO:0010927	GO:0022414	GO:0007476	GO:0048598	GO:0050793
	Unigene9083_All	9	GO:0043161	GO:0004871	GO:0051704	GO:0022415	GO:0031227	GO:0006886	GO:0006950	GO:0006984	GO:0042287
	Unigene20098_All	7	GO:0032531	GO:0016021	GO:0044459	GO:0042995	GO:0007448	GO:0030703	GO:0007166
	Unigene21825_All	9	GO:0032531	GO:0016021	GO:0046872	GO:0044459	GO:0007155	GO:0042995	GO:0007448	GO:0030703	GO:0007166
	Unigene20149_All	5	GO:0006810	GO:0033057	GO:0043050	GO:0005216	GO:0048806
	Unigene26336_All	1	GO:0033057
	Unigene26489_All	9	GO:0030532	GO:0003676	GO:0033057	GO:0042623	GO:0002164	GO:0050953	GO:0000245	GO:0032559	GO:0009790
	Unigene3959_All	6	GO:0009790	GO:0009060	GO:0030554	GO:0016491	GO:0033057	GO:0002164
	Unigene6496_All	6	GO:0033057	GO:0005262	GO:0043050	GO:0034704	GO:0070838	GO:0048806
	Unigene8865_All	3	GO:0033057	GO:0030136	GO:0031224
	Unigene31647_All	7	GO:0006354	GO:0003712	GO:0006352	GO:0005667	GO:0043921	GO:0008135	GO:0003702
	Unigene1485_All	20	GO:0032182	GO:0031981	GO:0006357	GO:0003916	GO:0019901	GO:0001071	GO:0006259	GO:0030261	GO:0046983	GO:0005694	GO:0042802	GO:0032559	GO:0005813	GO:0043234	GO:0009790	GO:0006915	GO:0045070	GO:0042623	GO:0033554	GO:0019932
	Unigene1594_All	20	GO:0000785	GO:0046914	GO:0021536	GO:0030528	GO:0005515	GO:0001822	GO:0006357	GO:0016055	GO:0035115	GO:0007507	GO:0045137	GO:0035468	GO:0003676	GO:0060231	GO:0042471	GO:0048565	GO:0035295	GO:0035270	GO:0021772	GO:0005634
	Unigene17733_All	16	GO:0007369	GO:0001822	GO:0048518	GO:0045165	GO:0008283	GO:0045137	GO:0030900	GO:0007169	GO:0003002	GO:0002009	GO:0009887	GO:0035295	GO:0050794	GO:0048646	GO:0005104	GO:0030182
	Unigene14312_All	1	GO:0046692
	Unigene6445_All	8	GO:0019752	GO:0031980	GO:0046692	GO:0006734	GO:0045333	GO:0006519	GO:0005515	GO:0016639
	Unigene19566_All	7	GO:0005488	GO:0046753	GO:0016567	GO:0009057	GO:0030100	GO:0044424	GO:0019787
	Unigene11465_All	5	GO:0006289	GO:0010498	GO:0048232	GO:0005515	GO:0005634
	Unigene12635_All	7	GO:0008409	GO:0016070	GO:0005488	GO:0031981	GO:0006308	GO:0048232	GO:0010467
	Unigene12752_All	5	GO:0005488	GO:0005681	GO:0007416	GO:0000377	GO:0048232
	Unigene13824_All	14	GO:0006354	GO:0005515	GO:0006366	GO:0010557	GO:0006355	GO:0001071	GO:0005667	GO:0003702	GO:0043565	GO:0045120	GO:0048232	GO:0006352	GO:0051704	GO:0016628
	Unigene14157_All	9	GO:0048870	GO:0043169	GO:0070325	GO:0006950	GO:0044267	GO:0030518	GO:0048232	GO:0032559	GO:0044424
	Unigene19429_All	7	GO:0005488	GO:0004672	GO:0016021	GO:0023052	GO:0048232	GO:0010467	GO:0006817
	Unigene19975_All	35	GO:0031410	GO:0007186	GO:0048468	GO:0050804	GO:0007006	GO:0031981	GO:0043005	GO:0048232	GO:0006520	GO:0030072	GO:0042391	GO:0001707	GO:0003712	GO:0010259	GO:0006090	GO:0008144	GO:0010970	GO:0012502	GO:0007612	GO:0021544	GO:0006605	GO:0043066	GO:0051705	GO:0015631	GO:0000267	GO:0010038	GO:0019627	GO:0048193	GO:0046394	GO:0055066	GO:0003002	GO:0007632	GO:0015813	GO:0001839	GO:0016247
	Unigene21663_All	11	GO:0005626	GO:0019002	GO:0050953	GO:0005217	GO:0006811	GO:0048232	GO:0004690	GO:0016597	GO:0034703	GO:0044424	GO:0031513
	Unigene21919_All	12	GO:0048869	GO:0016651	GO:0043231	GO:0030554	GO:0006790	GO:0006091	GO:0019725	GO:0048232	GO:0051234	GO:0016209	GO:0042598	GO:0015036
	Unigene23398_All	15	GO:0016477	GO:0001743	GO:0021983	GO:0030528	GO:0043231	GO:0042692	GO:0010468	GO:0048592	GO:0001071	GO:0003677	GO:0048232	GO:0048666	GO:0007560	GO:0006350	GO:0009605
	Unigene23547_All	6	GO:0006045	GO:0016868	GO:0048534	GO:0048232	GO:0006807	GO:0006006
	Unigene25235_All	3	GO:0005694	GO:0004857	GO:0048232
	Unigene28820_All	6	GO:0006915	GO:0000267	GO:0043231	GO:0016021	GO:0048232	GO:0030323
	Unigene31396_All	4	GO:0005488	GO:0005681	GO:0007416	GO:0048232
	Unigene32011_All	35	GO:0031410	GO:0007186	GO:0048468	GO:0050804	GO:0007006	GO:0031981	GO:0043005	GO:0048232	GO:0006520	GO:0030072	GO:0042391	GO:0001707	GO:0003712	GO:0010259	GO:0006090	GO:0008144	GO:0010970	GO:0012502	GO:0007612	GO:0021544	GO:0006605	GO:0043066	GO:0051705	GO:0015631	GO:0000267	GO:0010038	GO:0019627	GO:0048193	GO:0046394	GO:0055066	GO:0003002	GO:0007632	GO:0015813	GO:0001839	GO:0016247
	Unigene3337_All	5	GO:0003676	GO:0004672	GO:0009880	GO:0048232	GO:0032583
	Unigene3338_All	5	GO:0043231	GO:0016462	GO:0048232	GO:0048869	GO:0032559
	Unigene6790_All	1	GO:0048232
	Unigene25149_All	17	GO:0031981	GO:0043029	GO:0030217	GO:0005198	GO:0042257	GO:0033500	GO:0006412	GO:0048468	GO:0006915	GO:0000082	GO:0002286	GO:0048477	GO:0000087	GO:0005488	GO:0048598	GO:0015935	GO:0035556
	Unigene31875_All	8	GO:0005488	GO:0043231	GO:0048599	GO:0007010	GO:0005813	GO:0051301	GO:0040011	GO:0030529
	Unigene31989_All	22	GO:0032879	GO:0048609	GO:0009628	GO:0005102	GO:0031175	GO:0030055	GO:0042592	GO:0031667	GO:0019900	GO:0016477	GO:0045596	GO:0005912	GO:0007165	GO:0045664	GO:0010033	GO:0016023	GO:0031589	GO:0008092	GO:0071844	GO:0007049	GO:0006810	GO:0016044
	Unigene3200_All	34	GO:0051704	GO:0044265	GO:0048468	GO:0006915	GO:0048609	GO:0016209	GO:0032991	GO:0010557	GO:0044093	GO:0003824	GO:0048519	GO:0060249	GO:0042391	GO:0019226	GO:0006464	GO:0006259	GO:0048513	GO:0022008	GO:0043231	GO:0010033	GO:0006801	GO:0043549	GO:0005515	GO:0033554	GO:0030425	GO:0071842	GO:0046914	GO:0008015	GO:0051239	GO:0044444	GO:0000305	GO:0044297	GO:0044421	GO:0001816
	Unigene17265_All	11	GO:0000912	GO:0000212	GO:0005739	GO:0048610	GO:0032155	GO:0005543	GO:0051234	GO:0005319	GO:0005635	GO:0033206	GO:0016020
	Unigene6795_All	16	GO:0004871	GO:0005515	GO:0007160	GO:0007424	GO:0016337	GO:0006929	GO:0016021	GO:0010259	GO:0019827	GO:0010669	GO:0001700	GO:0006935	GO:0048805	GO:0048565	GO:0044459	GO:0007606
	Unigene12709_All	10	GO:0002164	GO:0060255	GO:0010259	GO:0019899	GO:0022403	GO:0016567	GO:0019787	GO:0048806	GO:0032559	GO:0009790
	Unigene24870_All	6	GO:0031224	GO:0015291	GO:0015698	GO:0040025	GO:0048806	GO:0009790
	Unigene31108_All	11	GO:0016477	GO:0002164	GO:0007010	GO:0051301	GO:0015629	GO:0044444	GO:0006897	GO:0005198	GO:0032559	GO:0048806	GO:0009790
	Unigene4356_All	12	GO:0019752	GO:0043231	GO:0051536	GO:0046914	GO:0002164	GO:0010259	GO:0016746	GO:0009060	GO:0035194	GO:0016836	GO:0048806	GO:0009790
	Unigene21135_All	8	GO:0001745	GO:0046914	GO:0003676	GO:0061061	GO:0007399	GO:0043231	GO:0012501	GO:0060180
	Unigene28835_All	22	GO:0014075	GO:0046914	GO:0043005	GO:0007267	GO:0044433	GO:0016020	GO:0048771	GO:0001659	GO:0033555	GO:0060746	GO:0033500	GO:0042415	GO:0005626	GO:0007612	GO:0006547	GO:0030534	GO:0008283	GO:0007632	GO:0042417	GO:0019229	GO:0002252	GO:0006915
Genes involved both in growth and reproduction	Unigene18098_All	45	GO:0003712	GO:0001894	GO:0043231	GO:0019902	GO:0002088	GO:0030217	GO:0002762	GO:0031589	GO:0005902	GO:0007043	GO:0006915	GO:0021700	GO:0010551	GO:0030858	GO:0010004	GO:0001700	GO:0014009	GO:0051259	GO:0001942	GO:0030278	GO:0060485	GO:0019900	GO:0043566	GO:0001525	GO:0007063	GO:0007281	GO:0042692	GO:0043234	GO:0035115	GO:0022408	GO:0035468	GO:0005626	GO:0001709	GO:0046546	GO:0005815	GO:0050839	GO:0030182	GO:0042098	GO:0043009	GO:0007010	GO:0001708	GO:0001838	GO:0001706	GO:0005913	GO:0003702
	Unigene11479_All	23	GO:0001745	GO:0008406	GO:0007292	GO:0070161	GO:0048104	GO:0030859	GO:0005543	GO:0048073	GO:0030035	GO:0035151	GO:0007392	GO:0030182	GO:0003129	GO:0005515	GO:0044424	GO:0007166	GO:0051017	GO:0003002	GO:0007476	GO:0007431	GO:0033036	GO:0019827	GO:0048588
	Unigene4229_All	18	GO:0005515	GO:0007178	GO:0001745	GO:0045926	GO:0046668	GO:0008283	GO:0016310	GO:0007635	GO:0007154	GO:0016197	GO:0006915	GO:0048232	GO:0033206	GO:0016049	GO:0044459	GO:0007316	GO:0035556	GO:0005739
	Unigene11433_All	15	GO:0005267	GO:0009583	GO:0007626	GO:0030001	GO:0030534	GO:0007635	GO:0042749	GO:0050804	GO:0048588	GO:0042391	GO:0005887	GO:0005488	GO:0005244	GO:0007606	GO:0007617
	Unigene21880_All	15	GO:0005267	GO:0009583	GO:0007626	GO:0030001	GO:0030534	GO:0007635	GO:0042749	GO:0050804	GO:0048588	GO:0042391	GO:0005887	GO:0005488	GO:0005244	GO:0007606	GO:0007617
	Unigene23447_All	14	GO:0005267	GO:0009583	GO:0007626	GO:0030001	GO:0030534	GO:0007635	GO:0042749	GO:0050804	GO:0048588	GO:0042391	GO:0005887	GO:0005244	GO:0007606	GO:0007617
	Unigene11624_All	14	GO:0044456	GO:0007626	GO:0005262	GO:0034704	GO:0008016	GO:0008049	GO:0009584	GO:0016192	GO:0070838	GO:0050804	GO:0001505	GO:0008582	GO:0044459	GO:0042044
	Unigene3042_All	22	GO:0005267	GO:0007626	GO:0005262	GO:0034704	GO:0008016	GO:0007179	GO:0042734	GO:0008049	GO:0009584	GO:0003676	GO:0046872	GO:0016192	GO:0006306	GO:0007165	GO:0070838	GO:0050804	GO:0001505	GO:0006950	GO:0008582	GO:0008757	GO:0005887	GO:0042044
	Unigene14562_All	13	GO:0005911	GO:0030528	GO:0006357	GO:0008406	GO:0043009	GO:0005681	GO:0045927	GO:0006915	GO:0000377	GO:0048232	GO:0043566	GO:0045843	GO:0003729
	Unigene23669_All	11	GO:0035270	GO:0043388	GO:0040007	GO:0001667	GO:0045449	GO:0009887	GO:0007169	GO:0030154	GO:0060612	GO:0044464	GO:0008406
	Unigene3730_All	10	GO:0035270	GO:0043388	GO:0040007	GO:0001667	GO:0043170	GO:0009887	GO:0007169	GO:0030154	GO:0060612	GO:0008406
	Unigene31744_All	45	GO:0051704	GO:0042579	GO:0001894	GO:0045986	GO:0016209	GO:0006281	GO:0045104	GO:0032991	GO:0010557	GO:0044093	GO:0019787	GO:0031982	GO:0014075	GO:0022011	GO:0050954	GO:0048232	GO:0016567	GO:0035264	GO:0000737	GO:0060122	GO:0007568	GO:0006801	GO:0042743	GO:0043549	GO:0043066	GO:0006790	GO:0003015	GO:0002376	GO:0009991	GO:0010038	GO:0030005	GO:0030425	GO:0019903	GO:0008585	GO:0046914	GO:0008015	GO:0010894	GO:0000165	GO:0007610	GO:0006511	GO:0000305	GO:0009611	GO:0044297	GO:0016020	GO:0044421
	Unigene28827_All	48	GO:0007179	GO:0048704	GO:0001704	GO:0006357	GO:0007346	GO:0010557	GO:0030528	GO:0002682	GO:0014706	GO:0030072	GO:0022402	GO:0016049	GO:0019866	GO:0001071	GO:0032583	GO:0019900	GO:0032906	GO:0001837	GO:0045596	GO:0005160	GO:0043280	GO:0043566	GO:0012502	GO:0033993	GO:0035196	GO:0001649	GO:0042127	GO:0042307	GO:0035270	GO:0000060	GO:0019048	GO:0042802	GO:0009952	GO:0005667	GO:0000578	GO:0003143	GO:0034330	GO:0043565	GO:0046649	GO:0009746	GO:0030323	GO:0006950	GO:0044444	GO:0046332	GO:0048332	GO:0006468	GO:0005072
	Unigene12646_All	13	GO:0019087	GO:0002069	GO:0040007	GO:0016597	GO:0000267	GO:0017085	GO:0006259	GO:0009177	GO:0006730	GO:0009887	GO:0031960	GO:0042083	GO:0019932
	Unigene13685_All	17	GO:0031224	GO:0035270	GO:0051707	GO:0001503	GO:0030554	GO:0016788	GO:0040007	GO:0019953	GO:0016209	GO:0050664	GO:0009653	GO:0042403	GO:0007166	GO:0005506	GO:0006950	GO:0010033	GO:0005886
	Unigene1503_All	9	GO:0006631	GO:0016049	GO:0004871	GO:0031667	GO:0023052	GO:0010828	GO:0005515	GO:0048513	GO:0022414
	Unigene13112_All	11	GO:0007178	GO:0001745	GO:0008283	GO:0001708	GO:0048102	GO:0003002	GO:0006915	GO:0016049	GO:0030703	GO:0016477	GO:0008593
	Unigene19968_All	10	GO:0043231	GO:0003676	GO:0033057	GO:0016628	GO:0048729	GO:0002164	GO:0040009	GO:0006350	GO:0048806	GO:0009790
	Unigene26396_All	9	GO:0043231	GO:0003676	GO:0033057	GO:0048729	GO:0002164	GO:0040009	GO:0006350	GO:0048806	GO:0009790
	Unigene29176_All	10	GO:0006007	GO:0033057	GO:0046914	GO:0002164	GO:0010259	GO:0004619	GO:0040009	GO:0009653	GO:0044424	GO:0009790
	Unigene12831_All	20	GO:0007097	GO:0045502	GO:0007017	GO:0048729	GO:0043231	GO:0002164	GO:0048806	GO:0040009	GO:0048102	GO:0007015	GO:0030286	GO:0042802	GO:0003774	GO:0009790	GO:0006897	GO:0006997	GO:0048232	GO:0016887	GO:0007472	GO:0044248
	Unigene22714_All	7	GO:0035264	GO:0048806	GO:0010259	GO:0007424	GO:0048729	GO:0043231	GO:0002164
	Unigene28924_All	9	GO:0043231	GO:0003676	GO:0002164	GO:0000785	GO:0040009	GO:0040011	GO:0034728	GO:0048806	GO:0009790
	Unigene31329_All	9	GO:0043231	GO:0006357	GO:0000981	GO:0003677	GO:0042221	GO:0040009	GO:0007431	GO:0048333	GO:0048806
	Unigene31513_All	9	GO:0018988	GO:0002164	GO:0035264	GO:0007052	GO:0015934	GO:0010467	GO:0005198	GO:0048806	GO:0009790
	Unigene31732_All	10	GO:0016192	GO:0007097	GO:0006457	GO:0048729	GO:0007270	GO:0051301	GO:0002119	GO:0005515	GO:0040009	GO:0048806
	Unigene3967_All	10	GO:0007592	GO:0007369	GO:0005488	GO:0043231	GO:0070193	GO:0006357	GO:0040025	GO:0034613	GO:0040009	GO:0048806
	Unigene13915_All	25	GO:0004713	GO:0035468	GO:0008284	GO:0050678	GO:0022603	GO:0048562	GO:0007435	GO:0044238	GO:0060602	GO:0004872	GO:0044260	GO:0016043	GO:0007165	GO:0007399	GO:0048646	GO:0060442	GO:0005515	GO:0003007	GO:0044424	GO:0048762	GO:0061061	GO:0030323	GO:0051239	GO:0008543	GO:0016020
