# Supplementary material for: Analysis of Transcriptome Differences between Resistant and Susceptible Strains of the Citrus Red Mite Panonychus citri (Acari: Tetranychidae)
Source: PLoS One. 2011 Dec 5;6(12):e28516. doi: 10.1371/journal.pone.0028516 (PMC3230605; doi:10.1371/journal.pone.0028516)
Supplement: Table S3 — SNPs and the blastx results of genes related to growth and reproduction. (XLS) [file pone.0028516.s004.xls]

## Sheet: Sheet1
SNPs and the blastx results of genes related to growth and reproduction
Growth and reproduction
Sequence ID	SNPs	Blastx results	E-value	Flanking sequence
Unigene1684_All	T-A	KIAA1440-like [Rattus norvegicus]	0	GAATTTAACTATCTATCTATTGGATT/AAACTGTTGCCTTTTAAATTCTCTTTGTGTCA
Unigene3210_All	G-A	Nucleoside diphosphate kinase 6 [Danio rerio]	3e-30	ATACGAAAGCCGATCCGTGGCTTATATGG/AATTAACAGATACAAGAAATGCCGTTCAT
Unigene3466_All	C-A	Ribosome associated membrane protein 4 [Argas monolakensis]	5e-26	TAAGAGTTAATTGTAATTAAC/ATTGTTATTGATGATTGTCACTCGATTATTTTAATTT
Unigene3466_All	T-G	Ribosome associated membrane protein 4 [Argas monolakensis]	5e-26	AATGAAAAGGCTTCTAAAAATGTTACTCTT/GAGAGGGAATGTTCCGAAAACCAATAAA
Unigene3698_All	A-G	Similar to H3 histone	7e-69	AAAATTACCATTCCAACGGTTAGTTCGTGA/GGATTGCTCAAGATTTCAAAACTGATTT
Unigene3730_All	A-C	Similar to AT rich interactive domain 5B (MRF1-like) [Nasonia vitripennis]	3e-27	TTTGAATGATTATTATTATGATGATTTGA/CACCACGTTTTCTAGGACGGCCTTTTAAT
Unigene3898_All	C-T	Similar to phosphatase [Nasonia vitripennis]	0	TCTTTATCCAATTGCTGTTCTC/TATAGATGAATTAAGAAATGAAGATGTACAGATCCG
Unigene4017_All	G-A,G-T	AT15141p [Drosophila melanogaster]	8e-49	TGTGACGATGATGACATCCAAATG/AAAAAAG/TATGAAATTAAAGAAAAAAAAAATAC
Unigene6664_All	C-T	GE14764 [Drosophila yakuba]	9e-21	AATAATCCGATCGGCTCAATGATC/TGGGATCGTCGCTGCCACCGATTTTGATTCACCT
Unigene9107_All	G-A	Cell division cycle 42 [Ciona intestinalis]	2e-34	GAAACATAATAGAAACACATTGGTCCCTGGG/ATAAGAGAGAGGTCTTAGTCTTTCGTA
Unigene11385_All	A-T	GK14960 [Drosophila willistoni]	4e-21	GAAGTTCATCATCAGGAGTGGGTGTTGCA/TGGGGTGGTAATTGAAGAAGTCACTGGAC
Unigene11393_All	A-T,T-G	Similar to forkhead box K1 [Tribolium castaneum]	4e-66	TGTAGGAGGAGGCGGAGGTGGAA/TCAGGTT/GCCATTGGGGAAATAGATGAAACTAAA
Unigene11430_All	T-C	Similar to ENSANGP00000006233 [Nasonia vitripennis]	0	TGCTTCTTTTTAGCGGCAATATGTAAAGGTGTGTAT/CCCATTTTTAGCTGTTGCATGA
Unigene12220_All	T-C,G-T	Similar to Very-long-chain specific acyl-CoA dehydrogenase, mitochondrial precursor (VLCAD) [Monodelphis domestica]	2e-22	AGTAAATATCTTCCCGATT/CTAGCGACTGGACGTAAAG/TTGGCCGCTTTTGCTTTAA
Unigene12646_All	G-A	Thymidylate synthase-like [Ailuropoda melanoleuca]	3e-99	TTTTCTTTTAATTACCAATTTAGGG/AAATGGTCTTGGTTCTCTGGTTAGCTGAACTTC
Unigene13685_All	A-G	Dual oxidase 1 [Lytechinus variegatus]	1e-62	GAATGAATTTCATCCATTCACTTTA/GGCCTCTGCTCCACACGAAGAGAATCTTCAACT
Unigene13795_All	T-C	Hypotherical protein [Schistosoma japonicum]	1e-17	AAAATATTGAGATATTTGTT/CGGTGATTGTGATATAAATCATGCCTTGGATTTGGTTG
Unigene13915_All	A-G	FGFR2 protein [Bos taurus]	9e-29	ATCGTTACCATAATCGTTGATAGCTAAACATGAATAA/GTTTCCAGCATCGATTGGAGT
Unigene14101_All	C-T	Similar to exostosin-2 [Nasonia vitripennis]	0	TTCTAACTGGAGCAGCTTTTTTTCACAAATATTAC/TACTTACATGTACACTCATTCAA
Unigene14135_All	C-T	Amyloid precursor protein [Manduca sexta]	5e-88	GAATCGTACAGCTGCTTCAAGTTGC/TGCTGAGAAACGTAACATGAAACTCAAATCATT
Unigene14310_All	C-T	Similar to phospholipase c epsilon [Tribolium castaneum]	4e-37	GTATTGTTCCAAATAGGATTTAATGAATTC/TCGTTGAACCAATTTGGTTCGTTGTTTG
Unigene14562_All	A-T	GK16710 [Drosophila willistoni]	1e-26	TCCAAGTAAAGCTGTTCGTAGTGTTGGAGATGGAGAGGA/TAGTTGAATTTGATATTGT
Unigene14585_All	T-A	Similar to morula CG3060-PA, partial [Apis mellifera]	4e-18	AACATGTTAAAATACGTGAATTAAAGGATTGTTCAATCTTGT/AAAAATAATAAAGATT
Unigene14587_All	C-A	Similar to ankyrin 2,3/unc44 [Tribolium castaneum]	5e-79	TAATACCTCGACATCACGACTCTTGGCTAC/ATTCGGTAAATTGTTCTTGATTTTCAAG
